# Supplementary material for: Hearing Problems in Indonesia: Attention to Hypertensive Adults
Source: Int J Environ Res Public Health. 2022 Jul 28;19(15):9222. doi: 10.3390/ijerph19159222 (PMC9367905; doi:10.3390/ijerph19159222)
Supplement: Supplementary file 1 [file ijerph-19-09222-s001.zip]

Archive with 1 entries (1 files):
- ijerph-1765490-supplementary.pdf
